# Supplementary material for: Structural Analysis and Development of Notum Fragment Screening Hits
Source: ACS Chem Neurosci. 2022 Jun 22;13(13):2060–77. doi: 10.1021/acschemneuro.2c00325 (PMC9264368; doi:10.1021/acschemneuro.2c00325)
Supplement: Supplementary file 2 — cn2c00325_si_002.csv [file cn2c00325_si_002.csv]

Hit#	ARUK#	Fragment#	SMILES	PDB	IC50 (µM)	pIC50	MW	clogP	LE	LLE
1	120	F49	CCNC(=O)Nc1cc(on1)C	7B7W	>1000	<3	169	0.8
2	130	F63	CC(=O)Nc1cccc2c1non2	7B7X	140	3.9	177	1.4	0.42	2.5
3	138	F64	CCC(=O)Nc1nc(cs1)C	7B7Y	>1000	<3	170	1.4
4	124	F65	c1ccc2c(c1)ncn2c3ccc(cc3)CO	7B84	54	4.3	224	2.6	0.35	1.7
5	126	F67	c1cnc(nc1)Oc2ccc(cc2)c3cc[nH]n3	7B86	480	3.3	238	2	0.25	1.3
6	105	F74	COC(=O)c1ccccc1Oc2ccc(cc2)N	7B87	260	3.6	243	2.7	0.28	0.9
7	125	F77	c1cc(c(cc1n2cc(nn2)CO)Cl)Cl	7B89	0.5	6.3	244	2.2	0.59	4.1
8	193	F106	CC(=O)NCCc1c[nH]c2c1cc(cc2)F	6TR7	37	4.4	220	1.3	0.36	3.1
9	229	F110	c1cnccc1CCNC(=O)NC2CCCCC2	7B8A	>1000	<3	247	2.1
10	129	F147	Cc1c(n2ccccc2n1)C(=O)NCC(C)C	7B8C	700	3.2	231	2.6	0.26	0.6
11	108	F151	c1ccnc(c1)NS(=O)(=O)c2ccc(cc2)N	7B8D	>1000	<3	249	0.8
12	137	F154	c1ccc2c(c1)ncn2Cc3ccc(cc3)C#N	7B8F	570	3.2	233	2.5	0.25	0.7
13	111	F159	c1ccc(cc1)COc2ccccc2N	7B8G	280	3.6	199	3.3	0.33	0.6
14	114	F163	c1ccc(cc1)c2ccc(cc2)CC(=O)[O-]	7B8J	58	4.3	212	3	0.33	0.9
15	173	F173	c1ccc2c(c1)[nH]c(n2)NC#N	7B8K	17	4.8	158	1.3	0.55	3.5
16	354	F174	c1cn[nH]c1c2cc(cc(c2O)F)F	7B8L	3.3	5.5	196	1.9	0.55	3.6
17	163	F193	COc1ccc(c(c1)O)c2cc[nH]n2	7B8M	34	4.5	190	1.6	0.51	2.9
18	115	F197	c1cc(cnc1)CNc2ccc(cc2C(=O)[O-])N	7B8N	63	4.2	243	1.2	0.32	3
19	273	F199	C[C@H]1CCCCN1C(=O)N2CCOCC2	7B8O	750	3.1	212	1.9	0.29	1.2
20	159	F201	C1CCN(CC1)c2c(non2)N	7B8U	110	3.9	168	1.2	0.46	2.7
21	301	F210	Cc1ccc(o1)C[NH+](C)Cc2ccccc2	7B8X	930	3	215	3.4	0.26	-0.4
22	252	F276	CCOc1cccc(c1)c2nnc(s2)N	7B8Y	93	4	221	2.2	0.38	1.8
23	168	F277	c1cc(cc(c1)Cl)N2CC[NH+](CC2)CC#N	7B8Z	600	3.2	235	2.5	0.38	0.7
24	106	F282	c1ccc(cc1)c2cc(on2)C[NH3+]	7B98	12	4.9	174	1.2	0.53	3.7
25	227	F283	CC(=O)Nc1ccc(cc1)Nc2ccccc2	7B99	86	4.1	226	2.5	0.36	1.6
26	123	F286	c1cc(ccc1n2cc(nn2)CO)Cl	6ZUV	11.5	4.9	209	1.5	0.49	3.4
27	128	F290	CC(=O)Nc1ccc(cc1)OCC(=O)[O-]	7B9D	>1000	<3	209	0.5
28	109	F297	c1ccnc(c1)C[NH2+]Cc2ccc3c(c2)OCO3	7B9I	54	4.3	242	1.1	0.33	3.2
29	127	F588	c1ccc(cc1)COC(=O)NO	7B9N			167	0.9
30	136	F609	c1cc(oc1)C[NH+]2CCS(=O)(=O)CC2	7B9U	>1000	<3	215	0.1
31	118	F634	CCc1ccc(cc1)OCC(=O)N2CCCCC2	7BA1	120	3.9	247	3.2	0.3	0.7
32	110	F646	c1cc2c(cc1C[NH2+]C[C@H]3CCCO3)OCO2	7BAC	1000	3	235	2.1	0.25	0.9
33	228	F648	c1ccc(c(c1)N)Nc2ccccn2	7BAP	500	3.3	185	1.7	0.33	1.6
34	112	F658	c1ccc(cc1)COc2ccccc2C(=O)NN	7BC8	330	3.5	242	2.1	0.27	1.4
35	201	F690	COCC(=O)Nc1nc(cs1)c2ccccc2	7BC9	120	3.9	248	2.3	0.32	1.6
36	208	F705	c1ccn(c1)c2ccc(cc2)N3CCOCC3	7BCC	53	4.3	228	2.9	0.34	1.4
37	332	F714	c1ccc2c(c1)ccc(c2O)C[NH+]3CCOCC3	7BCD	58	4.2	243	2.3	0.33	1.9
38	154	F718	CC1CC[NH+](CC1)Cc2c[nH]c3c2cccc3	7BCE	120	3.9	228	3.7	0.32	0.2
39	391	F722	c1cc(ccc1N2C(=O)CCC2=O)OCC(=O)[O-]	7BCF	>1000	<3	249	-0.7
40	203	F723	Cc1ccccc1OCC(=O)Nc2cccnc2	6R8P	33	4.5	242	1.7	0.35	2.8
41	272	F772	COCC(=O)NCc1ccccc1	7BCH	68	4.2	179	1	0.45	3.2
42	169	F784	CCC(=O)Nc1ccc(cc1O)C	7BCI	>1000	<3	179	1.7
43	116	F791	COc1ccc(cc1)CNC(=O)[C@@H]2CCCO2	7BCK	87	4.1	235	1.4	0.34	2.7
44	135	F792	COC(=O)COc1ccc(cc1)C#N	7BCL	410	3.4	191	1.4	0.34	2
45	117	F810	c1ccnc(c1)C(=O)NCCc2ccc(cc2)O	7BD2	720	3.1	242	1.9	0.24	1.2
46	253	F823	COc1cc(nc(n1)N)c2ccccc2	7BD3	380	3.4	201	2.7	0.32	0.7
47	134	F828	COc1ccc(cc1)NC(=O)Nc2ccncc2	7BD4			242	2.5
48	113	F830	CCOc1ccc(cc1)CC(=O)[O-]	7BD5	>1000	<3	180	1.9
49	230	F863	Cn1c(cc(=O)[nH]1)Nc2ccccc2	7BD6	550	3.2	189	1.4	0.33	1.8
50	122	F872	Cc1ccc(c(c1)OC(=O)c2ccncc2)C	7BD8	36	4.4	277	3.3	0.37	1.1
51	171	F886	Cn1c(c(cn1)Cl)C(=O)N2CCCCC2	7BD9	>1000	<3	227	0.9
52	285	F900	c1ccc(cc1)COCC(=O)[O-]	7BDA	>1000	<3	166	1.4
53	202	F916	CCc1c(c(on1)C)C(=O)Nc2cc(on2)C	7BDB	980	3	235	0.3	0.25	2.7
54	406	F923	Cc1ccccc1CNc2nnnn2C	7BDC	78	4.1	203	2.1	0.38	2
55	107	F924	C[C@H](C(=O)[O-])Oc1ccc(cc1)c2ccccc2	7BDD	200	3.7	242	3.5	0.29	0.2
56	423	F927	c1ccc(cc1)OCC(=O)N2CCNC(=O)C2	7BDF	>100	<4	234	1.3
57	172	F934	CCn1c2ccccc2nc1NC(=O)C	7BDG	260	3.5	203	2	0.33	1.5
58	119	F955	CC(=O)Nc1ccc2c(c1)nsn2	7BDH	390	3.4	193	2	0.38	1.4
59		F274	c1cc(ccc1NNC(=S)N)F	7B01			185	0.8
